# Supplementary material for: Effect of Growth Media on the Diversity of Neocallimastigomycetes from Non-Rumen Habitats
Source: Microorganisms. 2022 Oct 5;10(10):1972. doi: 10.3390/microorganisms10101972 (PMC9612151; doi:10.3390/microorganisms10101972)
Supplement: Supplementary file 1 [file microorganisms-10-01972-s001.zip]

Archive with 1 entries (1 files):
- microorganisms-1904671-supplementary.xlsx
