# Supplementary material for: Effect of Growth Media on the Diversity of Neocallimastigomycetes from Non-Rumen Habitats
Source: Microorganisms. 2022 Oct 5;10(10):1972. doi: 10.3390/microorganisms10101972 (PMC9612151; doi:10.3390/microorganisms10101972)
Supplement: Supplementary file 1 [file microorganisms-10-01972-s001.zip › microorganisms-1904671-supplementary.xlsx]

## Sheet: Supplementary Table S1
Table S1: Visual observations in terms of AF growth, bacterial contamination, and medium condition in different media enrichments in three dilutions (up to 1:1000).
Sample name (animal name)	Medium and Dilution	Straw clumps	AF balls formation	Bulbous growth	Bacterial contamination /turbidity	Medium Redness (oxidised)
YZK71 (Yak, Bos grunniens )	NRF 10-1	++	-	-	++	-
	NRF 10-2	++	-	-	++	-
	NRF 10-3	+++	-	+	+	-
	RF 10-2	+++	-	-	+++	-
	RF 10-3	++	-	+	+++	-
	DRF 10-2	++	-	-	+++	-
	DRF 10-3	++	-	-	++	-
	NRF + V 10-3	+++	-	-	-	-
EZK71 (Elephant, Elephas maximus)	NRF 10-1	++	-	-	++	-
	NRF 10-2	+	+	-	++	-
	NRF 10-3	+	+	+	-	-
	RF 10-2	+	-	-	+++	-
	RF 10-3	-	-	-	++	+
	DRF 10-2	+	-	-	+	-
	DRF 10-3	++	-	-	-	-
	NRF + V 10-3	-	-	+	-	-
GZK71 (Guanaco, Lama guanicoe)	NRF 10-1	++	-	-	++	-
	NRF 10-2	++	-	-	++	-
	NRF 10-3	++	-	-	-	-
	RF 10-2	+	-	+	++	-
	RF 10-3	++	-	-	++	-
	DRF 10-2	+	-	-	+++	-
	DRF 10-3	+	-	-	+++	-
	NRF + V 10-3	++	-	-	-	-
LZK71 (Lama, Lama glama)	NRF 10-1	++	-	-	+	-
	NRF 10-2	+	-	-	+	-
	NRF 10-3	+	-	-	-	-
	RF 10-2	++	-	-	++	-
	RF 10-3	+	-	-	++	-
	DRF 10-2	++	-	-	++	-
	DRF 10-3	+	-	-	++	-
	NRF + V 10-3	++	-	-	++	-
H1WF70 (Przewalski horse group 1, Equus ferus przewalskii)	NRF 10-1	+++	-	-	++	-
	NRF 10-2	+++	-	-	+	-
	NRF 10-3	+++	-	-	-	-
	RF 10-2	+++	-	-	++	-
	RF 10-3	++	-	-	++	-
	DRF 10-2	++	-	-	++	-
	DRF 10-3	+	-	-	++	-
	NRF + V 10-3	Not performed
H2WF70 (Przewalski horse group 2, Equus ferus przewalskii)	NRF 10-1	+	-	-	++	+
	NRF 10-2	-	-	-	++	+
	NRF 10-3	-	-	-	+	+
	RF 10-2	++	-	-	++	-
	RF 10-3	++	-	-	++	-
	DRF 10-2	+	-	-	++	+
	DRF 10-3	-	-	-	+	+
	NRF + V 10-3	Not performed
‘+’, Weakly growing; ‘++’, Enough visible growth; ‘+++’, Good growth; ‘-’, no growth; RF, rumen fluid medium; DRF, depleted rumen fluid medium; NRF, no rumen fluid medium.

## Sheet: Supplementary Table S2
Table S2: Results of raw data from fecal samples and enrichments after filtering through QIIME2 and Uchime pipeline.
Sample-id		input	filtered	% of input passed filter	Denoised	Merged	% of input merged	non-chimeric	% of input non-chimeric	After Uchime filtered	% of input Uchime filtered
	Sample name
082-1-Ak-B-10	LZK71_DRF	28798	27635	95.96	27595	26962	93.62	25219	87.57	24171	83.93
083-2-Ak-B-12	EZK71_RF	31235	29804	95.42	29742	29691	95.06	28762	92.08	28762	92.8
084-3-Ak-B-13	YZK71_DRF	35842	34613	96.57	34527	33430	93.27	25094	70.01	25094	70.01
085-4-Ak-B-14	YZK71_RF	37212	35784	96.16	35607	34082	91.59	24026	64.57	24014	64.53
086-5-Ak-B-15	EZK71_DRF	42010	40274	95.87	40201	40106	95.47	40106	95.47	40106	95.47
087-6-Ak-B-16	YZK71_NRF_V	30562	29252	95.71	28914	27176	88.92	21320	69.76	20837	68.18
088-7-Ak-B-17	H2WF70_RF	40233	38483	95.65	38439	38356	95.33	37251	92.59	37251	92.59
089-8-Ak-B-18	H1WF70_NRF	10500	10000	95.24	9993	9992	95.16	9992	95.16	9992	95.16
090-9-Ak-B-19	H1WF70_DRF	6002	5743	95.68	5740	5739	95.62	5380	89.64	5380	89.64
091-10-Ak-B-20	H1WF70_RF	7736	7376	95.35	7373	7373	95.31	7373	95.31	7373	95.31
092-11-Ak-B-21	LZK71_OFS	8841	8389	94.89	8334	7474	84.54	7064	79.9	6577	74.39
093-12-Ak-B-22	YZK71_OFS	8876	8468	95.4	8393	6866	77.35	5880	66.25	4986	56.17
094-13-Ak-B-23	GZK71_OFS	9704	9194	94.74	9075	8242	84.93	7538	77.68	6543	67.43
095-Wasser	Water	49	21	42.86	20	18	36.73	18	36.73	18	36.73
172-Ak-B-1	YZK71_NRF	38462	37040	96.3	36985	35886	93.3	25288	65.75	25281	65.73
173-Ak-B-2	LZK71_NRF	30282	29161	96.3	29096	28238	93.25	18176	60.02	16376	54.08
174-Ak-B-3	EZK71_NRF_V	40266	38213	94.9	38165	37873	94.06	36419	90.45	35575	88.35
175-Ak-B-4	LZK71_RF	28455	27284	95.88	27238	27017	94.95	18107	63.63	18069	63.5
176-Ak-B-5	GZK71_RF	28552	27363	95.84	27281	26339	92.25	13942	48.83	13539	47.42
177-Ak-B-6	EZK71_NRF	60902	57699	94.74	57556	57079	93.72	48710	79.98	48446	79.55
178-Ak-B-7	GZK71_NRF	20929	19997	95.55	19857	19314	92.28	11437	54.65	11122	53.14
179-Ak-B-9	GZK71_NRF_V	23116	22081	95.52	21959	21392	92.54	13041	56.42	12855	55.61
180-Ak-B-24	EZK71_OFS	43662	41663	95.42	41618	41152	94.25	35969	82.38	32708	74.91
181-Ak-B-25	H1WF70_OFS	27455	26078	94.98	25858	25718	93.67	25474	92.78	25474	92.78
182-Ak-B-26	H2WF70_OFS	43176	40443	93.67	40408	40261	93.25	37320	86.44	37320	86.44
183-Ak-B-R	GBF20D4RF	62018	59608	96.11	59555	59517	95.97	49240	79.4	49112	79.19
184-Ak-B-R	RF	10468	5441	51.98	5339	5219	49.86	5219	49.86	5219	49.86
185-Ak-B-D	GBF20D4DRF	12490	11903	95.3	11888	11884	95.15	10635	85.15	10606	84.92
186-Ak-B-D	DRF	168	116	69.05	112	112	66.67	112	66.67	92	54.76
187-Ak-B-N	GBF20D4NRF	5607	5290	94.35	5256	5239	93.44	4705	83.91	4698	83.79
188-Ak-B-N	NRF	2087	1811	86.78	1789	1787	85.63	1787	85.63	1782	85.39
192-DNAstab2	DNAstab2	8	3	37.5	2	2	25	2	25	2	25
Total	-	775703	736230	0.9491	733915	719536	0.9275	600606	0.7742	589380	0.7598
OFS- Original fecal sample; RF- rumen fluid medium; DRF- depleted rumen fluid medium; NRF- no rumen fluid mediu; NRF_V-no rumen fluid medium swith vitamin supplementation; Y-Yak; L- Llama; G- Guanaco; H1&H2- horse; E-elephant

## Sheet: Supplementary Table S3
Table S3: Abundance of ASV reads in original fecal samples, enrichment cultures, and experimental controls
D1/D2 LSU phylogenetic analysis based identification	ASV	NCBI accession number	Yak					Llama				Guanacko				Horse group 1				Horse group 2		Elephant					Media control			N. frontalis control			Water
			Y_OFS	Y_RF	Y_DRF	Y_NRF	Y_NRF_V	L_OFS	L_RF	L_DRF	L_NRF	G_OFS	G_RF	G_NRF	G_NRF_V	H1_OFS	H1_RF	H1_DRF	H1_NRF	H2_OFS	H2_RF	E_OFS	E_RF	E_DRF	E_NRF	E_NRF_V	Control_RF	Control_DRF	Control_NRF	Control_N.frontalis_RF	Control_N.frontalis_DRF	Control_N.frontalis_NRF	Water
Khoyollomyces ramosus	ASV 001	ON819032		51.0						73.0				24.0		10925	3383.0	2329.0	8929.0	20355.0	14516.0	17805.0	25		29503.0	120.0							18.0
Piromyces sp. 6	ASV 002	ON819033					424.0							4.0						10.0		561.0	27554.0	38840.0	12801.0	1087.0
Caecomyces churrovis	ASV 003	ON819034									15.0			36.0	0.0							12899.0	502.0		4615.0	33115.0
Neocallimastix frontalis-1	ASV 004	ON819035		47.0	50.0	46.0	10.0	59.0	4696.0			665.0	1605.0	950.0	2437.0	42.0						28.0			80.0		2887.0	47.0	550.0	27108.0	5602.0	2627.0
Khoyollomyces ramosus	ASV 005	ON819036						17.0								9202.0	3031.0	2121.0	635.0	11529.0	13738.0	606.0				56.0					47.0
Neocallimastix frontalis-1	ASV 006	ON819037	24.0	5509.0	1821.0	6252.0	514.0		4793.0		5.0	13.0	84.0	49.0	179.0										115.0	88.0			1.0	90.0	17.0
Neocallimastix frontalis-1	ASV 007	ON819038		1506.0	424.0	1525.0	198.0		1809.0			228.0	272.0	130.0	942.0										24.0	40.0	1833.0		507.0	7939.0	1850.0	744.0
Khoyollomyces ramosus	ASV 008	ON819039														4186.0	765.0	711.0	194.0	4078.0	6377.0					68.0
Capellomyces sp. (novel species)	ASV 009	ON819040						210.0	2796.0	11363.0	728.0
Neocallimastix frontalis-1	ASV 010	ON819041										236.0	675.0	320.0	935.0													39.0	605.0	8931.0	2000.0	978.0
Capellomyces sp. (novel species)	ASV 011	ON819042						128.0	1152.0	11050.0	698.0													15.0		13.0
Anaeromyces mucronatus	ASV 012	ON819043	301.0	2012.0	3636.0	3064.0	3669.0													45.0					61.0	133.0
Anaeromyces mucronatus	ASV 013	ON819044	194.0	2369.0	4104.0	2696.0	2643.0
Anaeromyces mucronatus	ASV 014	ON819045		1708.0	3246.0	1437.0	3179.0
Anaeromyces mucronatus	ASV 015	ON819046	30.0	1446.0	2841.0	1917.0	2616.0																		27.0
Neocallimastix frontalis-1	ASV 016	ON819047		550.0	760.0	526.0	186.0	29.0	2347.0			323.0	719.0	469.0	562.0										14.0				1.0	228.0	36.0
Capellomyces sp. (novel species)	ASV 017	ON819048						141.0			6480.0
Anaeromyces mucronatus	ASV 018	ON819049		172.0	132.0	134.0	59.0	478	50.0	224.0	5034.0
Anaeromyces mucronatus	ASV 019	ON819050	144.0	1129.0	2028.0	1389.0	1248.0															37.0			64.0
Anaeromyces mucronatus	ASV 020	ON819051	134.0	1156.0	1235.0	1233.0	1565.0
Neocallimastix frontalis-1	ASV 021	ON819052		3019.0	439.0	1435.0	147.0
Neocallimastix frontalis-1	ASV 022	ON819053										605.0	1627.0	1123.0	1309.0										42.0				2.0	89.0	15.0
Neocallimastix frontalis-1	ASV 023	ON819054										710.0	1521.0	1296.0	872.0										1.0				99.0	65.0	15.0
Neocallimastix frontalis-1	ASV 024	ON819055																												3403.0	772.0	331.0
Clade MM2	ASV 025	ON819056												6.0								3254.0			222.0	762.0
Khoyollomyces ramosus	ASV 026	ON819057														729.0	194.0	219.0	5.0	403.0	1727.0
Anaeromyces mucronatus	ASV 027	ON819058	10.0	527.0	1085.0	706.0	815.0
Aestipascuomyces dupliciliberans	ASV 028	ON819059									0.0	352.0	851.0	784.0	815.0										23.0
Anaeromyces mucronatus	ASV 029	ON819060		64.0	90.0	66.0	86.0	360.0		108.0	1946.0					6.0
Khoyollomyces ramosus	ASV 030	ON819061														271.0			222.0	455.0	391.0	465.0			697.0
Aestipascuomyces dupliciliberans	ASV 031	ON819062										228.0	837.0	840.0	495.0								5.0
Anaeromyces mucronatus	ASV 032	ON819063		352.0	564.0	425.0	700.0			81.0
Anaeromyces mucronatus	ASV 033	ON819064		604.0	515.0	521.0	405.0
Piromyces sp. 6	ASV 034	ON819065																					658.0	966.0	360.0
Piromyces communis	ASV 035	ON819066
Neocallimastix frontalis-1	ASV 036	ON819067										203.0	533.0	418.0	722.0
Aestipascuomyces dupliciliberans	ASV 037	ON819068										177.0	606.0	590.0	298.0
Agriosomyces longus	ASV 038	ON819069
Aestipascuomyces dupliciliberans	ASV 039	ON819070										237.0	441.0	611.0	317.0
Anaeromyces mucronatus	ASV 040	ON819071		360.0	354.0	194.0	631.0								0.0
Caecomyces communis	ASV 041	ON819072										420.0	680.0	373.0	57.0
Aestipascuomyces dupliciliberans	ASV 042	ON819073										142.0	374.0	554.0	397.0											26.0
Caecomyces churrovis	ASV 043	ON819074	1021.0					452.0
Aestipascuomyces dupliciliberans	ASV 044	ON819075										199.0	435.0	495.0	340.0
Anaeromyces mucronatus	ASV 045	ON819076		261.0	431.0	253.0	494.0																18.0
Anaeromyces mucronatus	ASV 046	ON819077		26.0	85.0	55.0	34.0	136.0			1093.0
Aestipascuomyces dupliciliberans	ASV 047	ON819078										207.0	375.0	441.0	350.0
Neocallimastix frontalis-1	ASV 048	ON819079										305.0	297.0	344.0	392.0
Orpinomyces joyonii-1	ASV 049	ON819080	385.0				59.0	835.0
Anaeromyces mucronatus	ASV 050	ON819081	45.0	173.0	432.0	304.0	321.0																		3.0
Orpinomyces joyonii-1	ASV 051	ON819082	385.0				177.0	550.0
Caecomyces churrovis	ASV 052	ON819083																				307.0				783.0
Caecomyces churrovis	ASV 053	ON819084	95.0									43.0
Piromyces communis	ASV 054	ON819085
Aestipascuomyces dupliciliberans	ASV 055	ON819086										198.0	292.0	260.0	228.0
Neocallimastix frontalis-1	ASV 056	ON819087							108.0																					648.0	160.0
Aestipascuomyces dupliciliberans	ASV 057	ON819088										117.0	210.0	263.0	221.0
Caecomyces churrovis	ASV 058	ON819089	121.0					302.0				59.0
Aestipascuomyces dupliciliberans	ASV 059	ON819090										13.0	263.0	282.0	155.0
Neocallimastix frontalis-1	ASV 060	ON819091										17.0	267.0	115.0	253.0															38.0	7.0
Neocallimastix frontalis-1	ASV 061	ON819092											287.0	174.0	202.0															26.0	5.0
Clade MM1	ASV 062	ON819093	256.0					426.0
Khoyollomyces ramosus	ASV 063	ON819094															0.0	0.0	0.0	312.0	351.0
Neocallimastix frontalis-1	ASV 064	ON819095										34.0	199.0	216.0	158.0
Anaeromyces mucronatus	ASV 065	ON819096		120.0	146.0	117.0	214.0
Caecomyces churrovis	ASV 066	ON819097	165.0					425.0
Anaeromyces mucronatus	ASV 067	ON819098		269.0	102.0	203.0																				15.0
Clade MM1	ASV 068	ON819099	540.0
Paucimyces polynucleatus	ASV 069	ON819100
Anaeromyces mucronatus	ASV 070	ON819101		115.0	127.0	102.0	159.0
Anaeromyces mucronatus	ASV 071	ON819102						286.0			185.0
Capellomyces sp. (novel species)	ASV 072	ON819103								403.0
Neocallimastix frontalis-1	ASV 073	ON819104										138.0	93.0	55.0	107.0
Piromyces sp. 5	ASV 074	ON819105										286.0	103.0
Neocallimastix frontalis-1	ASV 075	ON819106		129.0		147.0			109.0																					2.0
Khoyollomyces ramosus	ASV 076	ON819107														113.0	0.0	0.0	7.0	103.0	145.0
Clade MM3	ASV 077	ON819108	204.0					143.0
Neocallimastix frontalis-1	ASV 078	ON819109										44.0	136.0	50.0	112.0
Capellomyces sp. (novel species)	ASV 079	ON819110							68.0	273.0
Pecoramyces ruminantium	ASV 080	ON819111
Aestipascuomyces dupliciliberans	ASV 081	ON819112											120.0	128.0	83.0
Orpinomyces joyonii-1	ASV 082	ON819113						321.0
Orpinomyces joyonii-1	ASV 083	ON819114	19.0					301.0
Orpinomyces joyonii-1	ASV 084	ON819115						307.0
Ghazallomyces contrictus	ASV 085	ON819116
Neocallimastix frontalis-1	ASV 086	ON819117		31.0		27.0			49.0																					190.0
Anaeromyces mucronatus	ASV 087	ON819118		67.0	97.0	62.0	62.0
Neocallimastix frontalis-1	ASV 088	ON819119																												244.0	42.0
Piromyces potentiae-3a	ASV 089	ON819120										280.0
Capellomyces sp. (novel species)	ASV 090	ON819121							27.0	242.0
Capellomyces sp. (novel species)	ASV 091	ON819122								265.0
Agriosomyces longus	ASV 092	ON819123
Capellomyces foraminis	ASV 093	ON819124
Orpinomyces joyonii-2	ASV 094	ON819125	17.0					227.0
Clade MM5	ASV 095	ON819126	63.0					71.0		105.0
Anaeromyces mucronatus	ASV 096	ON819127		68.0	25.0	142.0
Anaeromyces mucronatus	ASV 097	ON819128		66.0	73.0	59.0																				31.0
Anaeromyces mucronatus	ASV 098	ON819129		46.0	67.0	57.0	59.0
Aklioshbomyces papillarum	ASV 099	ON819130
Neocallimastigaceae genus 29 sp. 1	ASV 100	ON819131				10.0			51.0																					105.0	38.0
Clade MM1	ASV 101	ON819132	180.0					41.0
Orpinomyces intercalaris	ASV 102	ON819133
Piromyces sp. 6	ASV 103	ON819134																						207.0
Cyllamyces aberensis	ASV 104	ON819135	132					71.0
Anaeromyces contortus	ASV 105	ON819136
Neocallimastix cameronii	ASV 106	ON819137
Clade MM4	ASV 107	ON819138										185.0
Feramyces austinii	ASV 108	ON819139
Anaeromyces mucronatus	ASV 109	ON819140		41.0	56.0	44.0	37.0
Anaeromyces mucronatus	ASV 110	ON819141			84.0	93.0
Cyllamyces aberensis	ASV 111	ON819142	131.0		12.0			34.0
Feramyces austinii	ASV 112	ON819143																										20.0
Clade MM1	ASV 113	ON819144										144.0		8.0	23.0
Clade MM1	ASV 114	ON819145	158.0
Aklioshbomyces papillarum	ASV 115	ON819146
Orpinomyces intercalaris	ASV 116	ON819147
Neocallimastix frontalis-1	ASV 117	ON819148																									135.0
Pecoramyces ruminantium	ASV 118	ON819149
Piromyces potentiae-1	ASV 119	ON819150					131.0
Ghazallomyces contrictus	ASV 120	ON819151
Liebetanzomyces sp. (novel species)	ASV 121	ON819152										127.0
Anaeromyces contortus	ASV 122	ON819153
Orpinomyces sp. 5	ASV 123	ON819154	117.0
Liebetanzomyces sp. 2	ASV 124	ON819155										116.0
Neocallimastix cameronii	ASV 125	ON819156
Anaeromyces mucronatus	ASV 126	ON819157		21.0	33.0	26.0	30.0
Anaeromyces mucronatus	ASV 127	ON819158									110.0
Clade MM1	ASV 128	ON819159						109.0
Buwchfawromyces eastonii	ASV 129	ON819160
Cyllamyces aberensis	ASV 130	ON819161										104.0
Clade AL8 (novel species)	ASV 131	ON819162						102.0
Clade MM1	ASV 132	ON819163	90.0
Clade MM2	ASV 133	ON819164	83.0
Neocallimastix cameronii	ASV 134	ON819165
Clade MM4	ASV 135	ON819166
Neocallimastix cameronii	ASV 136	ON819167
Aklioshbomyces papillarum	ASV 137	ON819168
Feramyces austinii	ASV 138	ON819169
Clade AL8 (novel species)	ASV 139	ON819170										39.0
Piromyces potentiae-3a	ASV 140	ON819171	36.0
Anaeromyces mucronatus	ASV 141	ON819172
Neocallimastix frontalis-2	ASV 142	ON819173													12.0
Liebetanzomyces sp. 3	ASV 143	ON819174						11.0
Neocallimastix frontalis-2	ASV 144	ON819175													9.0
Neocallimastix frontalis-2	ASV 145	ON819176													8.0
Orpinomyces joyonii-1	ASV 146	ON819177				6.0
OFS- Original fecal sample; RF- rumen fluid medium; DRF- depleted rumen fluid medium; NRF- no rumen fluid mediu; NRF_V-no rumen fluid medium swith vitamin supplementation; Y-Yak; L- Llama; G- Guanaco; H1&H2- horse; E-elephant
